# Supplementary material for: Karyotype Characterization of In Vivo- and In Vitro-Derived Porcine Parthenogenetic Cell Lines
Source: PLoS One. 2014 May 20;9(5):e97974. doi: 10.1371/journal.pone.0097974 (PMC4028241; doi:10.1371/journal.pone.0097974)
Supplement: Table S2 — The karyotypes of porcine parthenogenetic fetal fibroblasts before sorting. (XLS) [file pone.0097974.s004.xls]

## Sheet: Sheet1
The karyotypes of porcine parthenogenetic fetal fibroblasts before sorting
receipt gilt 1
cell lines	images captured	chromosome number<19	chromosome=19	19<chromosomenumber<38	chromosome number=38	38<chromosome number<76	chromosome number=76	chromosome number
pPEF1-4	22	1	0	16	5	0	0	29、33、36、38、38、33、36、32、38、31、35、36、35、32、36、31、12、26、32、38、38、31
pPEF1-5	24	2	1(4.17%)	15	3	3	0	26、11、37、37、19、38、33、38、37、35、39、29、16、36、36、30、39、37、33、31、38、36、40、37
pPEF1-6	17	1	0	13	3	0	0	27、32、25、22、37、36、38、33、30、32、24、38、36、15、38、35、33
pPEF1-7	25	3	0	11	9	2	0	35、18、38、38、38、18、38、38、36、39、33、40、38、36、36、20、25、38、12、36、37、23、38、35、38
pPEF1-9	22	3	0	12	5	2	0	38、30、38、39、38、39、24、34、34、37、33、36、34、11、29、28、12、38、11、32、28、38
subtotal	110	10	1	67	25	7	0
		0.0909091	0.00909091	0.609091	0.227273	0.0636364	0
receipt gilt 2
cell lines	images captured	chromosome number<19	chromosome=19	19<chromosomenumber<38	chromosome number=38	38<chromosome number<76	chromosome number=76	chromosome number
pPEF2-1	28	3	0	13	6	6	0	17、12、39、38、34、44、38、38、37、38、27、30、37、31、35、35、39、33、45、43、38、32、26、15、37、39、40、38
pPEF2-2	20	0	0	12	4	4	0	39、40、38、31、36、30、39、38、28、38、32、26、37、35、41、29、38、37、36、24
pPEF2-3	20	0	0	12	4	4	0	39、40、38、31、36、30、39、38、28、38、32、26、37、35、41、29、38、37、36、24
pPEF2-4	28	2	0	15	3	8	0	39、34、38、40、34、14、73、36、27、37、40、34、74、31、37、37、39、38、38、35、24、31、39、39、36、13、31、36
pPEF2-5	25	2	0	17	5	1	0	37、36、29、36、25、25、34、38、30、38、64、17、38、34、29、37、33、38、18、32、35、38、27、37、33
pPEF2-6	19	0	0	12	2	5	0	22、38、36、34、20、38、37、32、35、33、48、22、30、59、39、30、35、60、57
pPEF2-7	26	4	1(3.85%)	16	2	3	0	23、27、30、36、27、38、33、13、61、32、32、29、34、37、19、18、40、33、33、18、15、35、40、24、22、38
pPEF2-8	26	4	1(3.85%)	16	2	3	0	23、27、30、36、27、38、33、13、61、32、32、29、34、37、19、18、40、33、33、18、15、35、40、24、22、38
pPEF2-9	21	1	0	11	4	5	0	35、28、34、38、28、38、36、30、36、32、35、74、36、40、38、39、40、24、13、38、66
pPEF2-10	23	0	0	13	6	4	0	37、37、35、38、37、36、38、35、31、65、36、38、36、36、38、38、32、38、32、37、39、40、78
pPEF2-11	3	0	0	1	1	1	0	27、42、38
pPEF2-12	27	1	0	21	4	1	0	36、33、31、36、38、38、36、36、37、35、38、33、23、36、38、37、21、34、31、26、35、35、26、59、14、37、30
subtotal	266	17	2	159	43	45	0
		0.0639098	0.0075188	0.597744	0.161654	0.169173	0
receipt gilt 3
cell lines	images captured	chromosome number<19	chromosome=19	19<chromosomenumber<38	chromosome number=38	38<chromosome number<76	chromosome number=76	chromosome number
pPEF3-1	30	0	0	23	5	2	0	38、38、33、31、38、37、26、26、32、35、28、36、34、38、31、39、32、35、35、34、36、30、36、33、36、38、35、31、28、56
pPEF3-2	29	0	1(3.45)	19	7	2	0	35、35、37、33、36、34、33、38、38、37、38、38、31、31、34、19、34、33、34、36、38、64、41、37、25、38、38、36、34、
pPEF3-3	26	3	0	15	3	5	0	59、38、37、18、33、25、35、36、16、39、36、22、38、41、37、38、37、29、36、38、40、17、28、30、39、33
pPEF3-4	31	0	0	17	7	7	0	35、38、74、37、30、39、37、37、32、38、33、33、40、20、35、26、38、38、36、38、39、38、33、39、36、39、54、38、36、37、37
pPEF3-5	24	3	2(8.33)	14	1	3	1	32、36、31、63、76、30、38、19、15、36、49、22、39、12、37、34、32、31、34、19、31、31、35、14
pPEF3-6	23	4	0	13	6	0	0	36、38、36、38、9、10、38、29、11、38、37、32、38、25、12、37、37、38、37、36、33、36、36
pPEF3-7	25	3	0	13	3	6	0	7、62、40、38、39、42、28、36、38、38、35、27、39、37、43、17、27、37、28、31、10、37、35、33、34
pPEF3-8	29	2	0	19	4	4	0	20、32、36、36、39、31、34、36、36、38、37、40、18、15、37、40、35、37、35、41、32、27、37、38、36、38、36、38、25
pPEF3-10	25	0	0	11	7	6	1	37、36、34、38、36、74、37、38、66、27、38、21、38、38、27、36、39、39、68、34、36、38、76、38、64
pPEF3-14	27	6	0	16	4	1	0	22、33、33、18、36、18、17、37、38、14、39、27、38、35、23、35、23、37、38、38、36、25、36、13、27、23、16
subtotal	269	21	3	160	47	36	2
		0.0780669	0.0111524	0.594796	0.174721	0.133829	0.00743494
total	645	48	6	386	115	88	2
		0.0744186	0.00930233	0.59845	0.178295	0.136434	0.00310078
